# Supplementary material for: Effect and possible mechanisms of saponins in Chinese herbal medicine exerts for the treatment of myocardial ischemia-reperfusion injury in experimental animal: a systematic review and meta-analysis
Source: Front Cardiovasc Med. 2023 Jul 26;10:1147740. doi: 10.3389/fcvm.2023.1147740 (PMC10410164; doi:10.3389/fcvm.2023.1147740)
Supplement: Supplementary file 1 [file Presentation1.zip]

Archive with 23 entries (21 files):
- Presentation1/
- Presentation1/Supplementary Figures/
- Presentation1/Supplementary Figures/CKMB Eggers.pdf
- Presentation1/Supplementary Figures/CKMB Eggers.tif
- Presentation1/Supplementary Figures/CKMB forest.pdf
- Presentation1/Supplementary Figures/CKMB forest.tif
- Presentation1/Supplementary Figures/CKMB Funnel.pdf
- Presentation1/Supplementary Figures/CKMB Funnel.tif
- Presentation1/Supplementary Figures/CKMB inf.pdf
- Presentation1/Supplementary Figures/CKMB inf.tif
- Presentation1/Supplementary Figures/CKMB Trim&Fill.pdf
- Presentation1/Supplementary Figures/CKMB Trim&Fill.tif
- Presentation1/Supplementary Figures/LDH Eggers.pdf
- Presentation1/Supplementary Figures/LDH Eggers.tif
- Presentation1/Supplementary Figures/LDH forest.pdf
- Presentation1/Supplementary Figures/LDH forest.tif
- Presentation1/Supplementary Figures/LDH inf.pdf
- Presentation1/Supplementary Figures/LDH inf.tif
- Presentation1/Supplementary Figures/LDH-Eggers.gph
- Presentation1/Supplementary Figures/LDH-forest.gph
- Presentation1/Supplementary Figures/sub group-plant source.tif
- Presentation1/Supplementary Figures/Trim & Fill.tif
- Presentation1/Supplementary Figures/Trim&Fill.pdf
