# Supplementary material for: Effect and possible mechanisms of saponins in Chinese herbal medicine exerts for the treatment of myocardial ischemia-reperfusion injury in experimental animal: a systematic review and meta-analysis
Source: Front Cardiovasc Med. 2023 Jul 26;10:1147740. doi: 10.3389/fcvm.2023.1147740 (PMC10410164; doi:10.3389/fcvm.2023.1147740)
Supplement: Supplementary file 2 [file Datasheet1.xlsx]

## Sheet: Infarct Size
author	year	Cmean	CSD	Cn	Smean	SSD	Sn	tRep	Dosage	tS	wS	spc
He et al.	2018	70.86	7.28	8	54.97	3.31	8	2	200	14	1	1
Huang et al.	2021	39.45	5.27	6	21.68	2.93	6	4	20	1	2	2
Wang et al(7.5mg/kg).	2021	70.25	1.62	5	52.39	3.25	5	48	7.5	3	1	3
Wang et al(15mg/kg).	2021	70.25	1.62	5	33.3	3.25	5	48	15	3	1	3
Wang et al(30mg/kg).	2021	70.25	1.62	5	43.86	2.84	5	48	30	3	1	3
Wang et al.(25mg/kg)	2018	56.18	11.69	6	51.69	7.19	6	48	25	5	1	3
Wang et al.(50mg/kg)	2018	56.18	11.69	6	62.92	8.09	6	48	50	5	1	3
Wang et al.(100mg/kg)	2018	56.18	11.69	6	16.18	8.09	6	48	100	5	1	3
Wei et al.(2.5mg/kg)	2019	43.94	4.86	11	40	5	10	2	2.5	7	1	3
Wei et al.(5mg/kg)	2019	43.94	4.86	11	23.89	5	10	2	5	7	1	3
Wei et al.(10mg/kg)	2019	43.94	4.86	11	18.33	3.89	11	2	10	7	1	3
Wu et al.	2022	43.31	5.89	5	9.92	4.26	5	24	30	1	2	3
Yan et al.(60mg/kg)	2015	50.8	1.5	8	43.8	1.5	8	3	60	7	1	3
Yan et al.(120mg/kg)	2015	50.8	1.5	8	39.6	3.3	8	3	120	7	1	3
Yan et al.(240mg/kg)	2015	50.8	1.5	8	22	3	8	3	240	7	1	3
Zhang et al.(10mg/kg)	2017	41.55	8.99	8	25.89	9.33	8	4	10	1	2	3
Zhang et al.(40mg/kg)	2017	41.55	8.99	8	20.49	6.55	8	4	40	1	2	3
Yao et al.(50mg/kg)	2019	44.9	4.4	10	39.2	3.5	10	3	50	7	2	3
Yao et al.(100mg/kg)	2019	44.9	4.4	10	34.7	2.6	10	3	100	7	2	3
Yao et al.(200mg/kg)	2019	44.9	4.4	10	29	2.2	10	3	200	7	2	3
Sun et al.(300mg/kg)	2014	20.51	3.23	8	14.84	2.56	8	3	100	15	1	3
Sun et al.(101mg/kg)	2014	20.51	3.23	8	9.42	0.74	8	3	300	15	1	3
Wang et al	2013	44.4	1.4	3	15.3	4.2	3	24	270	24	1	3
Li et al.	2014	39.25	6.43	20	23.46	7.02	20	3	30	1	3	2
											po=1	wistar=1
											ip=2	Mice=2
											iv=3	SD=3

## Sheet: EF
author	year	Cmean	CSD	Cn	Smean	SSD	Sn	dos	spc	tRep	tS	wS	tInf
Wang et al(7.5mg/kg).	2021	40.43	3.19	5	58.51	3.19	5	7.5	1	48	3	1	30
Wang et al(15mg/kg).	2021	40.43	3.19	5	73.4	5.32	5	15	1	48	3	1	30
Wang et al(30mg/kg).	2021	40.43	3.19	5	59.57	2.13	5	30	1	48	3	1	30
Wei et al.(2.5mg/kg)	2019	41.42	6.37	11	43.63	7.29	10	2.5	1	2	7	1	30
Wei et al.(5mg/kg)	2019	41.42	6.37	11	56.37	9.82	10	5	1	2	7	1	30
Wei et al.(10mg/kg)	2019	41.42	6.37	11	61.83	10.32	11	10	1	2	7	1	30
Wu et al.	2022	47.61	15.55	5	67.69	9.63	5	30	1	24	1	2	30
Zhu et al.(1mg/kg)	2017	44.06	3.39	6	48.02	2.82	6	1	2	24	3	2	30
Zhu et al.(5mg/kg)	2017	44.06	3.39	6	58.76	2.26	6	5	2	24	3	2	30
Zhu et al.(10mg/kg)	2017	44.06	3.39	6	64.97	3.39	6	10	2	24	3	2	30
Wang et al.	2020	45.66	2.4	6	60.63	4.49	6	15	1	48	3	1	30
Su et al.(30mg/kg)	2022	45.25	1.21	10	45.66	3.23	10	30	2	0	14	1	120
Su et al.(60mg/kg)	2022	45.25	1.21	10	54.55	2.02	10	60	2	0	14	1	120
Lv et al.	2021	57.56	7.83	6	75.23	2.37	6	4	2	24	1	2	30
Yu et al.(100mg/kg)	2021	54.67	3.33	6	62	3.33	6	70	3	2	7	1	120
Yu et al.(70mg/kg)	2021	54.67	3.33	6	70	4.67	6	100	3	2	7	1	120
									SD=1			po=1
									mice=2			ip=2
									wistar=3

## Sheet: FS
author	year	Cmean	CSD	Cn	Smean	SSD	Sn	dos	spc	tRep	tS	wS	tInf
Wang et al(7.5mg/kg).	2021	22.26	1.65	5	32.99	4.95	5	7.5	1	48	3	1	30
Wang et al(15mg/kg).	2021	22.26	1.65	5	45.36	2.47	5	15	1	48	3	1	30
Wang et al(30mg/kg).	2021	22.26	1.65	5	35.46	1.65	5	30	1	48	3	1	30
Wei et al.(2.5mg/kg)	2019	21.83	3.33	11	24.26	2.18	10	2.5	1	2	7	1	30
Wei et al.(5mg/kg)	2019	21.83	3.33	11	27.47	4.49	10	5	1	2	7	1	30
Wei et al.(10mg/kg)	2019	21.83	3.33	11	36.52	5.32	11	10	1	2	7	1	30
Wu et al.	2022	25.14	9	5	38.91	7.63	5	30	1	24	1	2	30
Zhu et al.(1mg/kg)	2017	21.54	2.2	6	24.62	2.2	6	1	2	24	3	2	30
Zhu et al.(5mg/kg)	2017	21.54	2.2	6	30.77	2.2	6	5	2	24	3	2	30
Zhu et al.(10mg/kg)	2017	21.54	2.2	6	40	2.64	6	10	2	24	3	2	30
Wang et al.	2020	25.13	1.92	6	37.64	2.88	6	15	1	48	3	1	30
Su et al.(30mg/kg)	2022	22.03	0.58	10	22.61	2.03	10	30	2	0	14	1	120
Su et al.(60mg/kg)	2022	22.03	0.58	10	27.54	1.45	10	60	2	0	14	1	120
Lv et al.	2021	26.17	4.05	6	38.43	1.97	6	4	2	24	1	2	30
Yu et al.(100mg/kg)	2021	24.3	2.34	6	28.97	2.34	6	70	3	2	7	1	120
Yu et al.(70mg/kg)	2021	24.3	2.34	6	36.32	3.67	6	100	3	2	7	1	120

## Sheet: LDH
Author	Year	Cmean	CSD	Cn	Smean	SSD	Sn
He et al.	2018	3810	470	10	1720	220	10
Wang et al.	2021	849.67	39.22	5	620.92	26.14	5
Wang et al.	2021	849.67	39.22	5	464.05	32.68	5
Wang et al.	2021	849.67	39.22	5	575.16	26.14	5
Wang et al.	2018	2122.23	122.22	6	1944.45	66.66	6
Wang et al.	2018	2122.23	122.22	6	1811.11	100	6
Wang et al.	2018	2122.23	122.22	6	1744.45	66.67	6
Wei et al.	2019	4346.46	685.04	11	3566.92	708.66	10
Wei et al.	2019	4346.46	685.04	11	2456.69	188.98	10
Wei et al.	2019	4346.46	685.04	11	2362.2	354.33	11
Yan et al.	2015	1181.41	98.88	8	765.06	36.43	8
Yan et al.	2015	1181.41	98.88	8	660.97	78.07	8
Yan et al.	2015	1181.41	98.88	8	536.06	46.84	8
Zhang et al.	2017	11250	714.29	6	10535.7	357.14	6
Zhang et al.	2017	11250	714.29	6	8839.29	1250	6
Su et al.	2022	623.2	22.1	6	592.27	13.26	6
Su et al.	2022	623.2	22.1	6	472.93	13.26	6
Lv et al.	2021	1112.01	154.22	6	714.29	81.17	6
Yu et al.	2021	14367.3	408.16	6	12816.3	326.53	6
Yu et al.	2021	14367.3	408.16	6	12571.4	408.16	6

## Sheet: CKMB
Author	Year	Cmean	CSD	Cn	Smean	SSD	Sn
He et al.	2018	1130	270	10	570	120	10
Huang et al.	2021	126.49	10.94	6	47.7	9.33	6
Wang et al.	2021	901.96	39.22	5	568.63	58.82	5
Wang et al.	2021	901.96	39.22	5	352.94	26.14	5
Wang et al.	2021	901.96	39.22	5	503.27	26.14	5
Wang et al.	2018	587.12	48.07	6	515.02	85.84	6
Wang et al.	2018	587.12	48.07	6	477.25	54.94	6
Wang et al.	2018	587.12	48.07	6	470.39	75.54	6
Yan et al.	2015	3506.94	370.37	8	2557.87	196.76	8
Yan et al.	2015	3506.94	370.37	8	1944.44	185.19	8
Yan et al.	2015	3506.94	370.37	8	1215.28	219.91	8
Su et al.	2022	472.93	128.18	6	154.7	17.67	6
Su et al.	2022	472.93	128.18	6	128.18	8.84	6
